# Supplementary material for: Hierarchical modularity of nested bow-ties in metabolic networks
Source: BMC Bioinformatics. 2006 Aug 18;7:386. doi: 10.1186/1471-2105-7-386 (PMC1560398; doi:10.1186/1471-2105-7-386)
Supplement: Additional File 3 — List of abbreviations for the metabolites in ape network [file 1471-2105-7-386-S3.xls]

## Sheet: apeBWC_nodes
metabolic	Abbreviation
3-Phospho-D-glyceroyl phosphate	13DPG
3-Oxododecanoyl-CoA	3OXDCoA
3-Oxooctanoyl-CoA	3OXXOCoA
Lauroyl-CoA	LAUCoA
(2S,3S)-3-Hydroxy-2-methylbutanoyl-CoA	3HMCoA
(3R)-3-Hydroxyacyl-[acyl-carrier protein]	3HAACP
(3R)-3-Hydroxybutanoyl-[acyl-carrier protein]	3HBACP
(3R)-3-Hydroxydecanoyl-[acyl-carrier protein]	3RHDACP
(3R)-3-Hydroxyoctanoyl-[acyl-carrier protein]	3HTACP
(3R)-3-Hydroxypalmitoyl-[acyl-carrier protein]	3HPACP
(3R)-3-Hydroxytetradecanoyl-[acyl-carrier protein]	3HTDACP
(R)-2-Methyl-3-oxopropanoyl-CoA	2MOCoA
(R)-3-Hydroxydodecanoyl-[acp]	3HDACP
(R)-3-Hydroxyhexanoyl-[acp]	3HHACP
(S)-1-Pyrroline-5-carboxylate	PR5CX
(S)-2-Aceto-2-hydroxybutanoate	2AHBUT
(S)-2-Acetolactate	ALAC-S
(S)-3-Hydroxybutanoyl-CoA	3HXCoA-S
(S)-3-Hydroxydodecanoyl-CoA	3HODCoA
(S)-3-Hydroxyhexadecanoyl-CoA	3HXACoA
(S)-3-Hydroxytetradecanoyl-CoA	3HOXTCoA
(S)-Dihydroorotate	DHOR-S
(S)-Hydroxydecanoyl-CoA	HXDCCoA
(S)-Hydroxyhexanoyl-CoA	HXHCoA
(S)-Hydroxyoctanoyl-CoA	HOTCoA
(S)-Lactaldehyde	LACD-S
(S)-Malate	MAL-S
1-(2-Carboxyphenylamino)-1'-deoxy-D-ribulose 5'-phosphate	DR5P
2-(alpha-Hydroxyethyl)thiamine diphosphate	HTHDP
2,3-Bisphospho-D-glycerate	23BPG
2-Acetolactate	2ALAC
2-Dehydro-3-deoxy-D-arabino-heptonate 7-phosphate	2DDA7P
2-Deoxy-5-keto-D-gluconic acid 6-phosphate	2D5KGA6P
2-Deoxy-D-ribose 1-phosphate	2DR1P
2-Deoxy-D-ribose 5-phosphate	2DR5P
2-Methylacetoacetyl-CoA	2MACoA
2-Methylbut-2-enoyl-CoA	2MB2ECoA
2-Methylbutyryl-CoA	METHCoA
2-Oxobutanoate	2OBUT
2-Oxoglutarate	AKG
2-Phospho-D-glycerate	2PGLY
2-trans-Dodecenoyl-CoA	TRDOCoA
3,4-Dihydroxybenzoate	34DHB
3alpha,7alpha,12alpha-Trihydroxy-5beta-24-oxocholestanoyl-CoA	THOCCoA
3alpha,7alpha-Dihydroxy-5beta-24-oxocholestanoyl-CoA	DHOCCoA
3alpha,7alpha-Dihydroxy-5beta-cholestanoyl-CoA	DHCSCoA
3-Dehydroquinate	3DHQ
3-Dehydroshikimate	3DHSK
3-Hydroxybutanoyl-CoA	3HXBCoA
3-Hydroxypropionyl-CoA	3HXPPCoA
3-Oxoacyl-[acyl-carrier protein]	3OACACP
3-Oxoadipyl-CoA	3OXAACP
3-Oxodecanoyl-[acp]	3OXCACP
3-Oxodecanoyl-CoA	3OXCCoA
3-Oxododecanoyl-[acp]	3OXDACP
3-Oxohexadecanoyl-[acp]	3OXHDACP
3-Oxohexanoyl-[acp]	3OXHAACP
3-Oxohexanoyl-CoA	OXHCoA
3-Oxooctanoyl-[acp]	3OXTACP
3-Oxopalmitoyl-CoA	3OPALMCoA
3-Oxopropanoate	3OXP
3-Oxotetradecanoyl-[acp]	3OXTTACP
3-Oxotetradecanoyl-CoA	3OXTCoA
3-Phospho-D-glycerate	3PG
3-Phosphonooxypyruvate	3PPOPyr
4-(1-D-Ribitylamino)-5-amino-2,6-dihydroxypyrimidine	5A26DDOP
4-Aminobutanoate	4ABUT
4-Phospho-L-aspartate	4PASP
5,10-Methylenetetrahydrofolate	MLTHF
5-Amino-6-(5'-phosphoribitylamino)uracil	5APRBU
5-Amino-6-(5'-phosphoribosylamino)uracil	5APRU
5-Dehydroshikimate	5DHSHK
5'-Deoxyadenosine	5DADE
5'-Methylthioadenosine	5MTHA
5-O-(1-Carboxyvinyl)-3-phosphoshikimate	3PSME
5-Phospho-alpha-D-ribose 1-diphosphate	PRPP
6,7-Dimethyl-8-(1-D-ribityl)lumazine	DMLZ
Acetaldehyde	ACALD
Acetamide	ACET
Acetate	AC
Acetoacetyl-[acp]	AAACP
Acetoacetyl-CoA	AACoA
Acetyl adenylate	ACADE
Acetyl phosphate	ACTP
Acetyl-[acyl-carrier protein]	ACACP
Acetyl-CoA	ACCOA
Acryloyl-CoA	ACRCoA
Adenine	ADE
Adenosine	ADN
ADP	ADP
AMP	AMP
Anthranilate	ANTH
ATP	ATP
beta-Alanine	Ala-B
beta-D-Fructose 1,6-bisphosphate	F16BP-B
beta-D-Fructose 6-phosphate	F6P-D
Butanoyl-CoA	BTCOA
Butyryl-[acp]	BACP
Carbamate	CBT
Carbamoyl phosphate	CBP
CDP	CDP
CDPdiacylglycerol	CDPDG
Chenodeoxycholoyl-CoA	CDCCoA
Chenodeoxyglycocholoyl-CoA	CDGCoA
Choloyl-CoA	CHLCoA
Chorismate	CHOR
cis-Aconitate	CACT
Citrate	CIT
CMP	CMP
CO2	CO2
Crotonoyl-CoA	CROCoA
CTP	CTP
Cystathionine	CTHN
Cytidine	CYTD
dADP	dADP
dAMP	dAMP
dATP	dATP
dCDP	dCDP
dCMP	dCMP
dCTP	dCTP
Decanoyl-[acp]	DAACP
Decanoyl-CoA	DECCoA
Deoxyadenosine	DAD-2
Deoxycytidine	DCYT
Deoxyguanosine	DGSN
Deoxyinosine	DIN
Deoxyribose	DXRB
Deoxyuridine	DURI
D-Erythrose 4-phosphate	E4P
D-Fructose 1,6-bisphosphate	FDP
D-Fructose 1-phosphate	F1P
D-Glyceraldehyde	GLYALD
D-Glyceraldehyde 3-phosphate	GAP
Dihydrolipoamide	DHLP
Dihydrolipoylprotein	DHLPP
Dodecanoyl-[acyl-carrier protein]	DDACP
D-Ribose	RIB-D
D-Ribose 5-phosphate	R5P
D-Ribulose 5-phosphate	RU5P-D
dUDP	dUDP
dUMP	dUMP
dUTP	dUTP
D-Xylulose	XYLU-D
D-Xylulose 5-phosphate	XU5P-D
Ethanol	ETOH
Ethanolamine	ETHA
FMN	FMN
Formate	FOR
Fumarate	FUM
Glyceraldehyde 3-phosphate	G3P
Glycerol	GLYC
Glycerone phosphate	DHAP
Glycine	Gly
GMP	GMP
Guanine	GUA
Hexadecanoic acid	HEXADE
Hexanoyl-[acp]	HAACP
Hexanoyl-CoA	HEXACoA
Hypoxanthine	HXAN
IMP	IMP
Indole	INDOLE
Indoleglycerol phosphate	IGP
Inosine	INS
Isocitrate	ICIT
L-2,3-Dihydrodipicolinate	23DDP
L-Asparagine	ASN-L
L-Aspartate	ASP-L
L-Aspartate 4-semialdehyde	ASPSA
L-Citrulline	CITR-L
L-Cystathionine	CYST-L
L-Cysteine	CYS-L
L-Fuculose 1-phosphate	FC1P
L-Glutamate	Glu-L
L-Glutamate 5-semialdehyde	Glu5SA
L-Glutamine	Gln-L
L-Homocysteine	HCYS-L
L-Homoserine	HOM-L
Lipoamide	LIPA
Lipoylprotein	LIPP
L-Methionine	Met-L
L-Ornithine	Orn-L
L-Proline	Pro-L
L-Serine	Ser-L
L-Threonine	THR-L
L-Tryptophan	Trp-L
Malonyl-[acyl-carrier protein]	MALACP
Mercaptopyruvate	MCP
Methionine	Met
N-(5-Phospho-D-ribosyl)anthranilate	PRAN
N-Acetyl-L-glutamate	ACGLU
N-Acetyl-L-glutamate 5-phosphate	ACGLU5P
N-Acetyl-L-glutamate 5-semialdehyde	ACG5SA
N-Acetylornithine	ACOrn
N-Carbamoyl-L-aspartate	CBASP
NH3	NH3
O-Acetylhomoserine	ACETHSer
O-Acetyl-L-homoserine	ACHSer
O-Acetyl-L-serine	ACSER
Octanoyl-[acp]	OCTACP
Octanoyl-CoA	OCTACoA
O-Phospho-L-homoserine	PHOM
O-Phospho-L-serine	PSER-L
O-Phosphorylhomoserine	PPHSer
Orotate	OROT
Orotidine 5'-phosphate	OROT5P
O-Succinylhomoserine	SUCCHSer
O-Succinyl-L-homoserine	SUCHMS
Oxaloacetate	OAA
Oxalosuccinate	OASUC
Palmitoyl-CoA	PALM-CoA
Phosphatidylglycerophosphate	PPTGP
Phosphoenolpyruvate	PEP
Prephenate	PPHN
Propanoate	PPA
Propanoyl-CoA	PPCoA
Propinol adenylate	PPADE
Pseudouridine 5'-phosphate	PDR5P
Pyruvate	PYR
Riboflavin	RIBFLV
S-Acetyldihydrolipoamide	ACDDL
S-Adenosyl-L-homocysteine	AHCYS
S-Adenosyl-L-methionine	AMET
S-Adenosylmethioninamine	AMETAM
S-Aminomethyldihydrolipoylprotein	AMDHL
Se-Adenosylselenohomocysteine	SADESCyS
Sedoheptulose 1,7-bisphosphate	S17BP
Sedoheptulose 7-phosphate	S7P
Selenide	SELE
Selenocystathionine	SELCyst
Selenocysteine	SELECys
Selenohomocysteine	SHOMCys
Shikimate	SKM
Shikimate 3-phosphate	SKM3P
S-Methyl-5-thio-D-ribose 1-phosphate	M5TR1P
sn-glycero-3-Phosphoethanolamine	Gly3PTM
sn-Glycerol 3-phosphate	Gly3P
S-Sulfo-L-cysteine	SULCys
Succinate	SUCC
Succinate semialdehyde	SUCCSD
Succinyl-CoA	SUCOA
Tetradecanoyl-[acp]	TDCACP
Tetradecanoyl-CoA	TETRCoA
Tetrahydrofolate	THF
trans-Dec-2-enoyl-CoA	TD2ECoA
trans-Hex-2-enoyl-CoA	TH2ECoA
trans-Hexadec-2-enoyl-CoA	THA2ECoA
trans-Oct-2-enoyl-CoA	TO2ECoA
trans-Tetradec-2-enoyl-CoA	TT2ECoA
UDP	UDP
UMP	UMP
Uracil	URA
Uridine	URI
UTP	UTP
Xanthine	XAN
Xanthosine	XTSN
Xanthosine 5'-phosphate	XMP
