# Supplementary material for: Hierarchical modularity of nested bow-ties in metabolic networks
Source: BMC Bioinformatics. 2006 Aug 18;7:386. doi: 10.1186/1471-2105-7-386 (PMC1560398; doi:10.1186/1471-2105-7-386)
Supplement: Additional File 2 — List of abbreviations for the metabolites in E.coli network [file 1471-2105-7-386-S2.xls]

## Sheet: Sheet1
metabolite	Abbreviation
(-)-Ureidoglycolate	URDGLYC
(2,3-Dihydroxybenzoyl)adenylate	23DHBA
(2S)-2-Isopropyl-3-oxosuccinate	2IOXSUC
(2S)-2-Isopropylmalate	2IM
(2S,3S)-3-Hydroxy-2-methylbutanoyl-CoA	3HMCoA
(3R)-3-Hydroxyacyl-[acyl-carrier protein]	3HAACP
(3R)-3-Hydroxybutanoyl-[acyl-carrier protein]	3HBACP
(3R)-3-Hydroxydecanoyl-[acyl-carrier protein]	3RHDACP
(3R)-3-Hydroxyoctanoyl-[acyl-carrier protein]	3HTACP
(3R)-3-Hydroxypalmitoyl-[acyl-carrier protein]	3HPACP
(3R)-3-Hydroxytetradecanoyl-[acyl-carrier protein]	3HTDACP
(3R)-3-Methyl-2-oxopentanoic acid	3MOPA
(3S)-Citryl-CoA	CITCoA
(4S)-4,6-Dihydroxy-2,5-dioxohexanoate	46DHDH
(R)-2,3-Dihydroxy-3-methylbutanoate	23DHMB
(R)-2,3-Dihydroxy-3-methylpentanoate	23DHMP
(R)-2-Methyl-3-oxopropanoyl-CoA	2MOCoA
(R)-3-Hydroxy-3-methyl-2-oxobutanoate	3HMOBUT
(R)-3-Hydroxybutanoyl-CoA	3HBCoA
(R)-3-Hydroxydodecanoyl-[acp]	3HDACP
(R)-3-Hydroxyhexanoyl-[acp]	3HHACP
(R)-Lactaldehyde	LACD-R
(R)-Lactate	LAC-R
(R)-Pantoate	PANT-R
(R)-Propane-1,2-diol	P12DIO-R
(R)-S-Lactoylglutathione	LGT-S
(R,R)-Tartaric acid	TTA
(S)-1-Pyrroline-5-carboxylate	PR5CX
(S)-2-Aceto-2-hydroxybutanoate	2AHBUT
(S)-2-Acetolactate	ALAC-S
(S)-3-Hydroxy-3-methyl-2-oxopentanoate	3H3M2OP
(S)-3-Hydroxybutanoyl-CoA	3HXCoA-S
(S)-Dihydroorotate	DHOR-S
(S)-Lactaldehyde	LACD-S
(S)-Lactate	LAC-S
(S)-Malate	MAL-S
(S)-Propane-1,2-diol	12PPD-S
1-(1-Alkenyl)-sn-glycero-3-phosphocholine	G3PC
1-(2-Carboxyphenylamino)-1'-deoxy-D-ribulose 5'-phosphate	DR5P
1-(5-Phospho-D-ribosyl)-5-amino-4-imidazolecarboxylate	5A4IC
1-(5'-Phosphoribosyl)-5-amino-4-(N-succinocarboxamide)-imidazole	5A4ID
1-(5'-Phosphoribosyl)-5-amino-4-imidazolecarboxamide	5A4ICA
1-(5'-Phosphoribosyl)-5-formamido-4-imidazolecarboxamide	5F4IC
1,2-Diacyl-3-beta-D-galactosyl-sn-glycerol	12D3GG
1,2-Diacyl-sn-glycerol	12DG
1,3-Diaminopropane	12DAP
10-Formyltetrahydrofolate	10FTHF
10-Formyltetrahydrofolyl L-glutamate	10FTHG
1-Acyl-sn-glycero-3-phosphocholine	1ACG3PC
1-Acyl-sn-glycerol 3-phosphate	1ACG3P
1-alpha-D-Galactosyl-myo-inositol	1GMI
1-Aminocyclopropane-1-carboxylate	1AC1CX
1-Deoxy-D-xylulose 5-phosphate	DDX5P
1D-myo-Inositol 3-phosphate	MINO3P
1L-myo-Inositol 1-phosphate	MINO1P
2-(alpha-Hydroxyethyl)thiamine diphosphate	HTHDP
2-(Formamido)-N1-(5'-phosphoribosyl)acetamidine	ACET
2,3,4,5-Tetrahydrodipicolinate	THDP
2,3,4,5-Tetrahydropyridine-2-carboxylate	THDPCX
2,3-Bisphospho-D-glycerate	23BPG
2,3-Dehydroacyl-CoA	23DHCoA
2,3-Diaminopropanoate	23DMP
2,3-Dihydro-2,3-dihydroxybenzoate	23DDHB
2,3-Dihydroxy-3-methylbutanoate	23DMHB
2,3-Dihydroxybenzoate	23DHB
2,5-Diamino-6-(5'-triphosphoryl-3',4'-trihydroxy-2'-oxopentyl)-amino-4-oxopyrimidine	25DTAO
2,5-Diamino-6-hydroxy-4-(5'-phosphoribosylamino)-pyrimidine	25DHPP
2,5-Diaminopyrimidine nucleoside triphosphate	25DPNTP
2-Acetolactate	2ALAC
2-Acylglycerophosphocholine	2AGPC
2-Acyl-sn-glycero-3-phosphocholine	2ALGPC
2-Acyl-sn-glycero-3-phosphoethanolamine	2ALGPE
2-Acyl-sn-glycero-3-phosphoglycerol	2ALGPG
2-Acyl-sn-glycero-3-phosphoserine	2ALGPSer
2-Amino-3-oxobutanoate	2A3OB
2-Amino-4-hydroxy-6-(erythro-1,2,3-trihydroxypropyl)dihydropteridine	2A4H6DHP
2-Amino-4-hydroxy-6-hydroxymethyl-7,8-dihydropteridine	2A4H6HDT
2-Amino-7,8-dihydro-4-hydroxy-6-(diphosphooxymethyl)pteridine	2A78D4H6P
2-Aminoacrylate	2ACL
2-C-Methyl-D-erythritol 2,4-cyclodiphosphate	2MER24CP
2-C-Methyl-D-erythritol 4-phosphate	2MER4P
2-Decanoyl-[acyl-carrier protein]	2DACP
2-Dehydro-3-deoxy-6-phospho-D-gluconate	2D3D6PG
2-Dehydro-3-deoxy-D-arabino-heptonate 7-phosphate	2DDA7P
2-Dehydro-3-deoxy-D-galactonate	2DH3DGAL
2-Dehydro-3-deoxy-D-galactonate 6-phosphate	2DH3DGAL6P
2-Dehydro-3-deoxy-D-glucarate	2D3DG
2-Dehydro-3-deoxy-D-gluconate	2DDGLCN
2-Dehydro-D-gluconate	2DHGLCN
2-Dehydropantoate	2DHP
2-Deoxy-5-keto-D-gluconic acid 6-phosphate	2D5KGA6P
2-Deoxy-D-ribose 1-phosphate	2DR1P
2-Deoxy-D-ribose 5-phosphate	2DR5P
2-Hydroxy carboxylate	2HDCX
2-Hydroxy-3-oxopropanoate	2H3OPPAN
2-Isopropylmaleate	2IPPM
2-Methylacetoacetyl-CoA	2MACoA
2-Methylbut-2-enoyl-CoA	2MB2ECoA
2-Methylcitrate	2MCIT
2-Oxobutanoate	2OBUT
2-Oxoglutarate	AKG
2-Phospho-4-(cytidine 5'-diphospho)-2-C-methyl-D-erythritol	2P2MER
2-Phospho-D-glycerate	2PGLY
2-Phosphoglycolate	2PGLYC
3-(4-Hydroxyphenyl)pyruvate	34HPP
3-(Imidazol-4-yl)-2-oxopropyl phosphate	IMACP
3,4-Dihydroxybenzoate	34DHB
3',5'-Cyclic AMP	cAMP
3',5'-Cyclic GMP	cGMP
3alpha,7alpha,12alpha-Trihydroxy-5beta-24-oxocholestanoyl-CoA	THOCCoA
3alpha,7alpha-Dihydroxy-5beta-24-oxocholestanoyl-CoA	DHOCCoA
3alpha,7alpha-Dihydroxy-5beta-cholestanoyl-CoA	DHCSCoA
3-beta-D-Galactosyl-sn-glycerol	GALGLY
3-Carboxy-1-hydroxypropyl-ThPP	3C1HThPP
3-Decanoyl-[acyl-carrier protein]	3DAACP
3-Dehydroquinate	3DHQ
3-Dehydroshikimate	3DHSK
3-Deoxy-D-manno-octulosonate 8-phosphate	KDO8P
3-Hydroxybutanoyl-CoA	3HXCoA
3-Isopropylmalate	3IPM
3-Methyl-2-oxobutanoic acid	3M2OBA
3-Methyl-2-oxopentanoate	3M2OPT
3-Oxoacyl-[acyl-carrier protein]	3OACACP
3-Oxoadipyl-CoA	3OXAACP
3-Oxodecanoyl-[acp]	3OXCACP
3-Oxododecanoyl-[acp]	3OXDACP
3-Oxohexadecanoyl-[acp]	3OXHDACP
3-Oxohexanoyl-[acp]	3OXHAACP
3-Oxooctanoyl-[acp]	3OXTACP
3-Oxopropanoate	3OXP
3-Oxotetradecanoyl-[acp]	3OXTTACP
3-Phospho-D-glycerate	3PG
3-Phospho-D-glyceroyl phosphate	13DPG
3-Phosphonooxypyruvate	3PPOPyr
4-(1-D-Ribitylamino)-5-amino-2,6-dihydroxypyrimidine	5A26DDOP
4-(Cytidine 5'-diphospho)-2-C-methyl-D-erythritol	2MERTH
4-Aminobenzoate	4ABZ
4-Aminobutanal	4ABUTN
4-Aminobutanoate	4ABUT
4-Hydroxy-2-oxoglutarate	4H2OG
4-Phospho-L-aspartate	4PASP
5,10-Methenyltetrahydrofolate	METHF
5,10-Methylenetetrahydrofolate	MLTHF
5-Amino-4-imidazolecarboxyamide	5A4ICX
5-Amino-6-(5'-phosphoribitylamino)uracil	5APRBU
5-Amino-6-(5'-phosphoribosylamino)uracil	5APRU
5-Dehydro-4-deoxy-D-glucarate	5DH4DGLC
5-Dehydro-4-deoxy-D-glucuronate	5D4DGLUC
5-Dehydro-D-gluconate	5DGLCN
5-Dehydroshikimate	5DHSHK
5'-Deoxyadenosine	5DADE
5-Formyltetrahydrofolate	5FMTHF
5-Methylcytosine	5MTHC
5-Methyltetrahydrofolate	5MTHF
5'-Methylthioadenosine	5MTHA
5-Methylthio-D-ribose	5MTR
5-O-(1-Carboxyvinyl)-3-phosphoshikimate	3PSME
5-Phospho-alpha-D-ribose 1-diphosphate	PRPP
5-Phosphoribosylamine	5PPB
5'-Phosphoribosylglycinamide	5PPBG
5'-Phosphoribosyl-N-formylglycinamide	5PPFMG
6,7-Dimethyl-8-(1-D-ribityl)lumazine	DMLZ
6-Deoxy-L-galactose	6DGal
6-Phospho-beta-D-glucosyl-(1,4)-D-glucose	6PGG
6-Phospho-D-gluconate	6PGC
6-Pyruvoyltetrahydropterin	6PTHD
Acetaldehyde	ACALD
Acetate	AC
Acetoacetate	ACAC
Acetoacetyl-[acp]	AAACP
Acetoacetyl-CoA	AACoA
Acetyl adenylate	ACADE
Acetyl phosphate	ACTP
Acetyl-[acyl-carrier protein]	ACACP
Acetyl-CoA	ACCOA
Acetyl-maltose	ACM
Adenine	ADE
Adenosine	ADN
ADP	ADP
ADPglucose	ADPGLC
ADPribose	ADPB
Agmatine	AGM
Alanine	Ala
Alkenate	Alk
alpha,alpha-Trehalose	TRES
alpha,alpha'-Trehalose 6-phosphate	TRE6P
alpha-D-Galactose 1-phosphate	GAL1P
alpha-D-Glucose	GLC-AD
alpha-D-Glucose 6-phosphate	G6P-D
alpha-D-Ribose 1-phosphate	R1P-A
alpha-D-Ribose 5-phosphate	R5P-A
Aminoacetone	AMA
Aminoimidazole ribotide	ADR
AMP	AMP
Anthranilate	ANTH
Arbutin 6-phosphate	ARBT6P
ATP	ATP
beta-Alanine	Ala-B
beta-Aminopropion aldehyde	APADH-B
beta-D-Fructose	Fru-B
beta-D-Fructose 1,6-bisphosphate	F16BP-B
beta-D-Fructose 6-phosphate	F6P-D
beta-D-Galactose	Gal-B
beta-D-Galactosyl-1,4-beta-D-glucosylceramide	GalGC-B
beta-D-Glucose	GLC-BD
beta-D-Glucose 1-phosphate	G1P-B
beta-D-Glucose 6-phosphate	G6P-B
beta-D-Glucuronoside	GLCR-B
Betaine	BET
Betaine aldehyde	BETALD
Bilirubin beta-diglucuronide	BRDG
But-2-enoyl-[acyl-carrier protein]	BEACP
Butyryl-[acp]	BACP
Cadaverine	CDN
Carbamate	CBT
Carbamoyl phosphate	CBP
Carbonic acid	CBA
Carnosine	CARN
CDP	CDP
CDPdiacylglycerol	CDPDG
Cellobiose	CLB
Chenodeoxycholoyl-CoA	CDCCoA
Chenodeoxyglycocholoyl-CoA	CDGCoA
Choline	CHOL
Choloyl-CoA	CHLCoA
Chorismate	CHOR
cis-Aconitate	CACT
Citrate	CIT
CMP	CMP
CO2	CO2
Crotonoyl-CoA	CROCoA
CTP	CTP
Cyanate	CYNT
Cys-Gly	Cys-Gly
Cystathionine	CTHN
Cytidine	CYTD
Cytosine	CSN
D-4-Hydroxy-2-oxoglutarate	4HOG
D-4'-Phosphopantothenate	4PPAN
dADP	dADP
D-Alanine	Ala-D
D-Alanyl-D-alanine	ALAAla
D-Altronate	ALTRN
dAMP	dAMP
D-Arabinose 5-phosphate	ARA5P
dATP	dATP
dCDP	dCDP
dCMP	dCMP
dCTP	dCTP
Decanoyl-[acp]	DAACP
Deoxyadenosine	DAD-2
Deoxycytidine	DCYT
Deoxyguanosine	DGSN
Deoxyinosine	DIN
Deoxyribose	DXRB
Deoxyuridine	DURI
D-erythro-1-(Imidazol-4-yl)glycerol 3-phosphate	EIG3P
D-Erythrose 4-phosphate	E4P
D-Fructose	FRU
D-Fructose 1,6-bisphosphate	FDP
D-Fructose 1-phosphate	F1P
D-Fructose 6-phosphate	F6P
D-Fructuronate	FRUUR
D-Gal alpha 1->6D-Gal alpha 1->6D-Glucose	GAGAG
D-Gal alpha 1->6D-Glucose	GAG
D-Galactarate	GALCT-D
D-Galactonate	GALCTN-D
D-Galactose	GAL
D-Galactosyl-N-acetyl-D-galactosaminyl-(N-acetylneuraminyl)-D-galactosyl-D-glucosylceramide	GAGAGG
D-Galacturonate	GALUR
dGDP	DGDP
D-Glucarate	GLCR
D-Gluconic acid	GLCA
D-Glucono-1,5-lactone	GLCL
D-Glucono-1,5-lactone 6-phosphate	GLCLP
D-Glucosamine 1-phosphate	GAM1P
D-Glucosamine 6-phosphate	GAM6P
D-Glucose	GLC-D
D-Glucose 1-phosphate	G1P
D-Glucose 6-phosphate	G6P
D-Glucoside	GLCS
D-Glucuronate	GLCUR
D-Glucuronolactone	GLGUL
D-Glutamate	GLU-D
D-Glutamine	GLN-D
D-Glyceraldehyde	GLYALD
D-Glyceraldehyde 3-phosphate	GAP
D-Glycerate	GLYCT
dGMP	dGMP
dGTP	dGTP
Diacylglycerol	DACG
Digalactosylceramide	DGAC
Digalactosyl-diacylglycerol	DGADG
Dihydrofolate	DHF
Dihydrolipoamide	DHLP
Dihydrolipoylprotein	DHLPP
Dihydroneopterin	DHNT
Dihydropteroate	DHPT
Dimethylbenzimidazole	DTBD
D-Mannitol 1-phosphate	MNL1P
D-Mannonate	MANA
D-Mannose	MAN-D
D-Mannose 1-phosphate	MAN1P
D-Mannose 6-phosphate	MAN6P
Dodecanoyl-[acyl-carrier protein]	DDACP
D-O-Phosphoserine	DPPSer
D-Phenylalanine	DPheAla
D-Ribose	RIB-D
D-Ribose 1-phosphate	R1P
D-Ribose 5-phosphate	R5P
D-Ribulose	RIBU-D
D-Ribulose 1,5-bisphosphate	RU15BP-D
D-Ribulose 5-phosphate	RU5P-D
D-Sedoheptulose 7-phosphate	S7P-D
D-Serine	Ser-D
D-Sorbitol	SOR-D
D-Tagaturonate	TAGUR
dTDP	dTDP
dTDP-4-dehydro-6-deoxy-alpha-D-glucose	dTDP4D6DG
dTDP-4-dehydro-6-deoxy-L-mannose	dTDP4D6DM
dTDP-6-deoxy-L-mannose	dTDP6DM
dTDPgalactose	dTDPGal
dTDPglucose	dTDPGlu
dTMP	dTMP
dTTP	dTTP
dUDP	dUDP
dUMP	dUMP
D-Urobilinogen	UBL-D
dUTP	dUTP
D-Xylose	XYL-D
D-Xylulose	XYLU-D
D-Xylulose 5-phosphate	XU5P-D
Epimelibiose	EPL
Ethanol	ETOH
Ethanolamine	ETHA
FAD	FAD
FADH2	FADH2
Fatty acid	FA
FMN	FMN
Folate	Folate
Formamidopyrimidine nucleoside triphosphate	FDNTP
Formate	FOR
Fumarate	FUM
GA1	GA1
GA2	GA2
Galactose	Galactose
Galactosylceramide	GALSC
gamma-L-Glutamyl-L-cysteine	GLUCYS
GDP	GDP
GDP-4-dehydro-6-deoxy-D-mannose	GDPDDMAN
GDP-4-dehydro-6-deoxy-L-mannose	GDPDLMAN
GDP-6-deoxy-L-mannose	GDPDMAN
GDPmannose	GDPman
Globoside	Globoside
Glucosylceramide	GLUCC
Glutathione	GLUT
Glutathionylspermidine	GTSPMD
Glyceraldehyde 3-phosphate	G3P
Glycerol	GLYC
Glycerone	Glycerone
Glycerone phosphate	DHAP
Glycine	Gly
Glycol	Glycol
Glycolaldehyde	GCALD
Glycolate	GLYCLT
Glyoxylate	GLX
GM2	GM2
GM3	GM3
GMP	GMP
GTP	GTP
Guanine	GUA
Guanosine	GSN
Guanosine 3',5'-bis(diphosphate)	GBDP
Guanosine 3'-diphosphate 5'-triphosphate	GDPTP
Hexanoyl-[acp]	HAACP
Homocarnosine	HCN
Hydroquinone	HQN
Hydroxypyruvate	HPYR
Hypoxanthine	HXAN
IMP	IMP
Indole	INDOLE
Indoleglycerol phosphate	IGP
Inosine	INS
Isochorismate	ICHOR
Isocitrate	ICIT
L-1-Pyrroline-3-hydroxy-5-carboxylate	1P3H5CX
L-2,3-Dihydrodipicolinate	23DDP
L-2-Amino-3-oxobutanoic acid	2A3OA
L-4-Hydroxyglutamate semialdehyde	4HXSD
Lactaldehyde	LCTD
Lactose	LCTS
Lactose 6-phosphate	LCTS6P
L-Alanine	ALA-L
L-Arabinose	ARAB-L
L-Arginine	ARG-L
L-Arogenate	AROG-L
L-Asparagine	ASN-L
L-Aspartate	ASP-L
L-Aspartate 4-semialdehyde	ASPSA
L-Citrulline	CITR-L
L-Cystathionine	CYST-L
L-Cysteine	CYS-L
L-erythro-4-Hydroxyglutamate	E4HGlu
L-Fuculose	FUC
L-Fuculose 1-phosphate	FC1P
L-Glutamate	Glu-L
L-Glutamate 5-semialdehyde	Glu5SA
L-Glutamine	Gln-L
L-Glutamyl 5-phosphate	Glu5P
L-Histidinal	HISL-L
L-Histidine	HIS-L
L-Histidinol	HISTD
L-Histidinol phosphate	HISP
L-Homocysteine	HCYS-L
L-Homoserine	HOM-L
Lipoamide	LIPA
Lipoylprotein	LIPP
L-Isoleucine	ILE-L
LL-2,6-Diaminoheptanedioate	26DAP-LL
L-Lysine	Lys-L
L-Methionine	Met-L
L-Ornithine	Orn-L
L-Phenylalanine	Phe-L
L-Proline	Pro-L
L-Rhamnose	RMN
L-Rhamnulose	RML
L-Rhamnulose 1-phosphate	RML1P
L-Ribulose	RBL-L
L-Ribulose 5-phosphate	RU5P-L
L-Serine	Ser-L
L-Threonine	THR-L
L-Tryptophan	Trp-L
L-Tyrosine	Tyr-L
L-Valine	Val-L
L-Xylose	XYL-L
L-Xylulose	XYU-L
L-Xylulose 1-phosphate	XU1P-L
L-Xylulose 5-phosphate	XU5P-L
Malonyl-[acyl-carrier protein]	MALACP
Malonyl-CoA	MALCOA
Maltose	MALT
Melibiitol	MEL
Mercaptopyruvate	MCP
meso-2,6-Diaminoheptanedioate	26DAP-M
Methionine	Met
Methylglyoxal	MTHGXL
MurAc(oyl-L-Ala-D-gamma-Glu-L-Lys-D-Ala-D-Ala)-diphospho-undecaprenol	MADPU
myo-Inositol	INOST
myo-Inositol 4-phosphate	INOSP
N-(5-Phospho-D-ribosyl)anthranilate	PRAN
N-(L-Arginino)succinate	ARGSUC
N1-(5-Phospho-alpha-D-ribosyl)-5,6-dimethylbenzimidazole	5PRDMBZ
N1-(5-Phospho-D-ribosyl)-AMP	PRAMP
N2-Succinyl-L-arginine	SUCARG
N6-(1,2-Dicarboxyethyl)-AMP	DCAMP
N-Acetyl-alpha-D-glucosamine 1-phosphate	ACGSP
N-Acetyl-D-galactosamine	ACGAL
N-Acetyl-D-glucosamine 1-phosphate	ACGAM1P
N-Acetyl-D-glucosamine 6-phosphate	ACGAM6P
N-Acetyl-D-mannosamine	ACMANA
N-Acetyl-L-glutamate	ACGLU
N-Acetyl-L-glutamate 5-phosphate	ACGLU5P
N-Acetyl-L-glutamate 5-semialdehyde	ACG5SA
N-Acetylneuraminate	ACNAM
N-Acetylornithine	ACOrn
N-Acetylputrescine	ACPT
N-Acylsphingosine	CMAsp
N-Carbamoyl-L-aspartate	CBASP
NH3	NH3
N-Succinyl-2-L-amino-6-oxoheptanedioate	SL2A6O
N-Succinyl-LL-2,6-diaminoheptanedioate	SL26DA
O-Acetyl-L-homoserine	ACHSer
O-Acetyl-L-serine	ACSER
Octanoyl-[acp]	OCTACP
O-Phospho-L-homoserine	PHOM
O-Phospho-L-serine	PSER-L
Orotate	OROT
Orotidine 5'-phosphate	OROT5P
O-Succinyl-L-homoserine	SUCHMS
Oxaloacetate	OAA
Oxalosuccinate	OASUC
Oxidized glutathione	GTHOX
P1,P4-Bis(5'-adenosyl) tetraphosphate	AP4A
Pantothenate	PTHE
Phenylpyruvate	PHPYR
Phosphatidate	PPT
Phosphatidylcholine	PPTC
Phosphatidylethanolamine	PPTT
Phosphatidylglycerol	PPTG
Phosphatidylglycerophosphate	PPTGP
Phosphatidylserine	PPTSer
Phosphoenolpyruvate	PEP
Phosphoribosyl-AMP	PPR-AMP
Phosphoribosyl-ATP	PPR-ATP
Phosphoribosyl-formimino-AICAR-phosphate	PFAP
Phosphoribulosyl-formimino-AICAR-phosphate	PPFP
Prephenate	PPHN
Propane-1,2-diol	P12DIO
Propanoate	PPA
Propanoyl phosphate	PPAP
Propanoyl-CoA	PPCoA
Propinol adenylate	PPADE
Pseudouridine 5'-phosphate	PDR5P
Putrescine	PTRC
Pyruvate	PYR
Raffinose	RAF
Riboflavin	RIBFLV
S-(2-Hydroxyacyl)glutathione	2HGLUT
S-Acetyldihydrolipoamide	ACDDL
S-Adenosyl-L-homocysteine	AHCYS
S-Adenosyl-L-methionine	AMET
S-Adenosylmethioninamine	AMETAM
Salicin 6-phosphate	S6P
S-Aminomethyldihydrolipoylprotein	AMDHL
Sarcosine	SARC
Sedoheptulose 1,7-bisphosphate	S17BP
Sedoheptulose 7-phosphate	S7P
Serine	Ser
S-Formylglutathione	FMGlu
Shikimate	SKM
Shikimate 3-phosphate	SKM3P
sn-glycero-3-Phosphocholine	Gly3PC
sn-glycero-3-Phosphoethanolamine	Gly3PTM
sn-Glycerol 3-phosphate	Gly3P
Sorbitol 6-phosphate	SOR6P
Spermidine	SPMD
Spermine	SPM
S-Ribosyl-L-homocysteine	RHCYS
S-Succinyldihydrolipoamide	SUCCDHL
S-Sulfo-L-cysteine	SULCys
Succinate	SUCC
Succinate semialdehyde	SUCCSD
Succinate semialdehyde-thiamin diphosphate anion	SSALTPP
Succinyl-CoA	SUCOA
Sucrose	SUCR
Sulfatide	SUFA
Tetradecanoyl-[acp]	TDCACP
Tetrahydrofolate	THF
Thymidine	THYMD
Thymine	THYM
trans-4-Hydroxy-L-proline	T4HP
trans-Dec-2-enoyl-[acp]	TD2EACP
trans-Dodec-2-enoyl-[acp]	TDO2EACP
trans-Hex-2-enoyl-[acp]	TH2EACP
trans-Oct-2-enoyl-[acp]	TO2EACP
trans-Tetradec-2-enoyl-[acp]	TT2EACP
Trihexosylceramide	THSCA
UDP	UDP
UDP-3-O-(3-hydroxytetradecanoyl)-N-acetylglucosamine	U3AGA
UDP-alpha-D-galacto-1,4-furanose	UDPGF
UDP-D-galactose	UDPGal
UDPglucose	UDPG
UDPglucuronate	UDPGN
UDPMurAc(oyl-L-Ala-D-gamma-Glu-L-Lys-D-Ala-D-Ala)	UDPMA
UDP-N-acetyl-3-(1-carboxyvinyl)-D-glucosamine	UACG
UDP-N-acetyl-D-glucosamine	UACGAM
UDP-N-acetyl-D-mannosamine	UACMAM
UDP-N-acetylmuramate	UAMR
UDP-N-acetylmuramoyl-L-alanine	UAMA
UDP-N-acetylmuramoyl-L-alanyl-D-gamma-glutamyl-meso-2,6-diaminopimelate	UAMAGGMD
UDP-N-acetylmuramoyl-L-alanyl-D-glutamate	UAMAG
UDP-N-acetylmuramoyl-L-alanyl-D-glutamyl-6-carboxy-L-lysyl-D-alanyl-D-alanine	UAMAGCLAA
UDP-N-acetylmuramoyl-L-alanyl-D-glutamyl-L-lysyl-D-alanyl-D-alanine	UAMAGLAA
UMP	UMP
Undecaprenol	UDCP
Undecaprenyl phosphate	UDCPP
Undecaprenyl-diphospho-N-acetylmuramoyl-L-alanyl-D-glutamyl-L-lysyl-D-alanyl-D-alanine	UDAAG
Undecaprenyl-diphospho-N-acetylmuramoyl-L-alanyl-D-glutamyl-meso-2,6-diaminopimeloyl-D-alanyl-D-alanine	UDAAGM
Uracil	URA
Urate	Urate
Uridine	URI
UTP	UTP
Xanthine	XAN
Xanthosine	XTSN
Xanthosine 5'-phosphate	XMP
